# Supplementary material for: Mapping the Flavor Contributing Traits on "Fengwei Melon" (Cucumis melo L.) Chromosomes Using Parent Resequencing and Super Bulked-Segregant Analysis
Source: PLoS One. 2016 Feb 3;11(2):e0148150. doi: 10.1371/journal.pone.0148150 (PMC4739687; doi:10.1371/journal.pone.0148150)
Supplement: S1 Table — (XLSX) [file pone.0148150.s001.xlsx]

## Sheet: Sheet1
S1 Table. 200 SNP loci chosen form Shouxing for validation by PCR and sequencing.
SNP no.	Chromosome	Position	ReferenceBase	SampleBase	Size	Forward primer	Reverse Primer
1	CM3.5_contig31727	154	T	C	202	ACTTGTTGATTGCCTACTAAG	CCACAGTCAGTTCACATAAC
2	CM3.5_contig32281	914	T	G	224	GTGCTCCTCTAATGAACAAC	GCCGACTCAATATGCTTATC
3	CM3.5_contig36108	310	A	G	475	CTAATATGAAGATGCCACTACC	ACCACCACCACAAGATTG
4	CM3.5_contig30893	412	G	A	715	CATATTGGTGTCAAGGTCATC	TAAGACGCATACTCAACTCC
5	CM3.5_contig39868	302	T	C	340	AAGGCAGTAGAACGGATG	CTAAGTCAGGAGGAGATGG
6	CM3.5_scaffold00001	1177567	A	G	561	TGTCTTTCGTGGGTAAGTC	TAACTAGCGTGTCTGTGTC
7	CM3.5_scaffold00001	2128147	A	C	562	TTGACCTGCGAGATTAGTG	CGTCTTAACAACAGTCTCAG
8	CM3.5_scaffold00001	2812000	G	A	376	TAGAGGATGGTGGTGGTAG	AGAAGAGGAGAGGAGTGTAG
9	CM3.5_scaffold00002	1410512	T	C	397	TACCAGGAGGATGTCAAATG	TTGTGGATTCAAGATCAAGTAC
10	CM3.5_scaffold00003	524259	C	T	609	AAGCACACTTCGGTAAGC	CTTATCAAAATTGTCACGAGTC
11	CM3.5_scaffold00003	1724541	C	T	413	TCACTCTTTGGTCCTCTTTC	TTCTAGCAACTTCAACCTTAC
12	CM3.5_scaffold00003	8950261	C	G	407	GACTCATATACACTTCCTCTTC	TTATAGCCAGCCTTGACTC
13	CM3.5_scaffold00004	3093316	T	A	382	CCAGTTAAGGCTAATGTCTTG	GCTTACCACCGTTCTTCC
14	CM3.5_scaffold00004	3329584	C	T	566	ATTCTTTACCAACTCCATAACC	GGCTTCCTCTGCTGTTAG
15	CM3.5_scaffold00004	5749264	A	G	539	TGCTTTGGGTAAGATTATTCC	AGTGAGTTAGAAGAACATAGAC
16	CM3.5_scaffold00004	6499617	A	T	461	TCTCTCAACTTCCCACTTC	ACTACAATCATAACTCTTCCTC
17	CM3.5_scaffold00004	6521806	G	T	383	CTTCCAGATTTCTTCATTTGC	CGTATGTGTTGATTATGGTAAG
18	CM3.5_scaffold00005	679565	A	C	489	GTCTTTGATGTTGGGTTGAG	TTGATGTGGAGTTGAGTATTTC
19	CM3.5_scaffold00006	899409	G	A	558	ATGGTTGAGAGAGAAAATAAGG	TAAGTTGTCACATAGAGATTGG
20	CM3.5_scaffold00006	7494425	G	T	366	TATTGGGTTGGGCTTTCAG	GCGTAATTGCTCCACATATAG
21	CM3.5_scaffold00007	5627560	A	T	398	CGAGTTTCCTTGGTGTCC	CGTCAGTCATTCCTCATCC
22	CM3.5_scaffold00008	4261051	A	G	608	TTCACCACGCCACTTATC	ACTGACACGCTTAACCTTC
23	CM3.5_scaffold00008	4704618	C	T	523	AAATGATAATGAACCCAACAAC	ACCACCTCCTTTCTAGTTTC
24	CM3.5_scaffold00008	4863816	C	G	545	TGGCAGATGGATGTCAAG	AAGATGTCGGTCGTGAAG
25	CM3.5_scaffold00008	4883533	G	A	380	GATAATTGATCTCCTCCACTG	GAATATGATGACTAAGGCAAAC
26	CM3.5_scaffold00008	5740295	C	T	499	AAGTAGCATTGATGGTTCAC	TGAGTATCGCCAATAGAGG
27	CM3.5_scaffold00008	6373911	G	C	377	CTAATGATTCTTCCGTTGTCTC	CTTGTCCAAGTCGGTGTC
28	CM3.5_scaffold00008	6732094	T	C	431	AAACACTCACCCTACTTAGC	GCAAGAAGAGGTTGATTAGTC
29	CM3.5_scaffold00009	1496108	C	T	353	TAATCAAGTCTGCCACCTAC	GCTACACCGAAGTCCATAC
30	CM3.5_scaffold00009	2403926	G	A	391	TTCTGCCGAGTGTCAATC	CCTTCCCTTTGTAATTTCATTC
31	CM3.5_scaffold00009	2941679	G	A	622	CGTAGTTACATTCCTCTCAC	ACTATGGATGCGGTTCAC
32	CM3.5_scaffold00009	5451501	T	C	357	ATTTGTCTTACCTGGATGATAC	GCACCAATTCTTACTGTAGC
33	CM3.5_scaffold00010	1574530	C	T	357	AAGAAAGATGGATTGAGAGAAG	GAGAGCAACATTGAATAATACC
34	CM3.5_scaffold00010	3462953	G	A	370	ACTTAACCTAACATCAGGAATG	ACACTATGGATACGACTCAC
35	CM3.5_scaffold00010	3607784	C	T	481	CCAACGCACTCCATTTAG	TCCATCACTAATAAGCTCTAAG
36	CM3.5_scaffold00011	4073555	C	A	463	AAAAGAAACAATCAATGTAGAC	TTCATAGCCTTCAACTTGG
37	CM3.5_scaffold00011	4285349	G	A	582	GATTCTCGTGTTGCTCTTC	AATGGATTGTGATCTGTAACC
38	CM3.5_scaffold00011	4695314	A	G	530	CGGTTCAAATTCAACATCATC	CTCGCCCTTAGAACTATGG
39	CM3.5_scaffold00011	6724913	T	C	531	GAGTTTCCTGGAGCCTAAG	ATTGGACTGCCTTCTTCTG
40	CM3.5_scaffold00012	4644998	A	T	406	AATGTTTACTTTGGGAGAGATG	GCGTCAGGATTGCTAACC
41	CM3.5_scaffold00013	226921	T	C	508	CAATAAGCCTCCCATTTCAG	CATGTTGTTCTAAGTTGATTCC
42	CM3.5_scaffold00013	249808	C	A	427	CCAAGAACCTAACATCTAAGC	TGTGCATGACTATAATTCCTTC
43	CM3.5_scaffold00013	534442	C	T	563	CGAACCTCACACACTACC	AGGCAATACAAGTCAATGATG
44	CM3.5_scaffold00013	732440	T	C	437	ATCATAACGCATAATCATTCG	GCTTACCTATTGTGAGTGG
45	CM3.5_scaffold00013	895534	G	T	463	GCATTTAATTGTGGTATGAGTC	GGTGCCTAAGGTGTCAAG
46	CM3.5_scaffold00013	1211282	C	G	369	GTGATGTTAATTCAAATTCAAC	TTTTAGTTTGATGGATAGACC
47	CM3.5_scaffold00013	2657416	G	A	377	GCCTAAGACTCCCTCAAATC	AATTTACTAACCCACTGTATGC
48	CM3.5_scaffold00013	2912919	A	G	418	GCTATCTAGTGTAGACTTGAAC	CTGAAATGGGAGGCTTATTG
49	CM3.5_scaffold00013	3581927	T	A	448	AACTGACAAACCAACATTAAAG	ATATCTGGAAGTCCGTTATTTC
50	CM3.5_scaffold00013	3839952	T	C	562	TCGCTTACCTAGTCAACAC	ATTAGAGGAAGAAGACAACAAG
51	CM3.5_scaffold00014	4133943	G	A	643	CATAGAAGTCTGTAGGCATAG	GTAAGTAGAGTCGTTTATTTCC
52	CM3.5_scaffold00014	4694417	C	A	485	TGGAGAAAATGAAAGAAGAAGG	TCTATTTGCCTCGGTTGAC
53	CM3.5_scaffold00015	2731702	T	C	564	ATACTCTTGTGTGATGACTTG	ACCACTATTTAATCCTCAACTG
54	CM3.5_scaffold00015	3945966	G	C	560	AAGGAGGTTGGCTATGATG	TCGCAAGATACTCGTAGAC
55	CM3.5_scaffold00015	5906691	G	A	650	TGAGAAGACATAAGGATAAACG	TGATATGCCGATGTACTTTAC
56	CM3.5_scaffold00015	6097525	C	T	371	ACTAATCAAGGACATATCTACC	ACCTCACTCGCATATCAC
57	CM3.5_scaffold00016	1185231	T	C	434	AAGTTTCCATTGTTATTCTCTC	CAAGCCTACACAAGATAGC
58	CM3.5_scaffold00016	3107401	T	C	605	CAGGCACCTCTTCTATACG	TCGGTCTAGTTGTGAATGG
59	CM3.5_scaffold00016	3268856	T	C	527	TAAAGATTGTGCTTAGGTAACC	GATACAGTCCAGAATGCTTAC
60	CM3.5_scaffold00016	4534333	T	C	485	GCTAATTCGCCTCCTAATC	ACTCACAAGACAATGGTTC
61	CM3.5_scaffold00016	4635264	G	C	542	GCAAGCATTAGTCAGAGAAG	CCGTCGTCCGTTATACAG
62	CM3.5_scaffold00017	317509	T	C	621	ACTTCAGCAGCATGTCAG	TTAGCCAACAACTTGATTACC
63	CM3.5_scaffold00018	445315	G	A	536	TCAGTCTCTACCATAATCAGTC	GAGTAAATTGAATGTGGGTTTC
64	CM3.5_scaffold00018	1536480	A	G	449	ACATATTCATTCCACAATCAAC	TTGTCCTGTAAGATTCTATACG
65	CM3.5_scaffold00018	1703965	G	A	454	TTATATCCCACAAGTTTGACAC	GGCAGAAGCATGGTAGAC
66	CM3.5_scaffold00019	82753	A	G	463	GCTTCTATGTCAATCACCTAC	TTGTCTACCGAAATCTAAACG
67	CM3.5_scaffold00019	508852	G	T	351	AAATGTGCTTCAAATCTCAAC	GGACACTTGGACAATACTTC
68	CM3.5_scaffold00019	895260	T	C	399	GAACTCCTGACACACCAC	TTGATGCCACGAATTAGATG
69	CM3.5_scaffold00019	1320352	T	C	601	TCCGACCAACTTAGATTACC	ACCTAACCCAACTGAACTC
70	CM3.5_scaffold00019	3735439	G	A	596	AATTTCGTCGTCGTTTGTC	CTACAGGAGAGTGATGCTAC
71	CM3.5_scaffold00019	3790208	T	G	528	CATTAACAGACTAACCAACATC	GATTCGCTCTAAGACTAAGAC
72	CM3.5_scaffold00020	237871	A	G	508	CACAGACTTGGCGATTTG	GATGACGATTAGATGACACTC
73	CM3.5_scaffold00020	1060125	T	C	473	GGTCCTTTCATCCTTCATTC	GGCATCACTACAATCTCTTC
74	CM3.5_scaffold00020	2349799	G	A	501	CATTTCTTTGTATCCCACTTTG	GTCATACTTAGTTGCCTCTTG
75	CM3.5_scaffold00020	2349890	G	A	418	TTCAAGTGTAGGCAAGAGG	CCAATCCATACCCAGAATTAC
76	CM3.5_scaffold00020	2819523	A	G	476	GGGTTATACTTCCTGAAATCG	GTAGACTGACTTATGATGTGAG
77	CM3.5_scaffold00020	2956815	T	C	430	GCATAGGCAATTCGCATAC	GTTGAGTATAGGCTGTAATTCG
78	CM3.5_scaffold00021	920727	A	G	626	ACATGCCAACTGGGAATAG	CGGGAGAAATCGAGATGAG
79	CM3.5_scaffold00022	567322	A	G	556	AAACTTACGCTCCTTGATC	TGTGTTGTTAATTGTTATTGTG
80	CM3.5_scaffold00022	1922498	A	T	385	TCACAACAAAGAAACCCTAATC	CTAACGAAGAAGCAACAGAC
81	CM3.5_scaffold00022	2406107	T	C	479	AAAGACGACCGCAACTAC	CTCCCTTGACCTTGAATTTG
82	CM3.5_scaffold00022	3565039	C	T	386	TTAGCAGAAGAAGAAGAAGAAG	CAAGAGCCGTTCAACAAC
83	CM3.5_scaffold00022	3783264	G	A	423	AAACTCGCATGATAAATGAAAG	AGAAACTGAGGAGCCAATC
84	CM3.5_scaffold00022	5180203	A	T	444	ACGAACCATTGATTACATTAAG	CGGTAGCAGAGAAGACAG
85	CM3.5_scaffold00023	595502	C	T	555	AACACCTTACACCACTAAATC	GCCATCAAGTCGTTTCTG
86	CM3.5_scaffold00023	5514464	G	A	607	ATCCTTTGGGTCTCTCTTTC	AAGCCTCTGTGATGAACTC
87	CM3.5_scaffold00024	1209342	T	G	454	CGTGTATGCTATGGTTAGGG	CTTCTCGTCGCTCAACAG
88	CM3.5_scaffold00024	1496082	C	T	605	TATTCATTCAGTGTCTAAGGTG	CACAGTCTTATACGCAGTTG
89	CM3.5_scaffold00024	2397849	C	T	465	CACATTCTTACACCACTTACC	GGCAGCCAGAGCATATAC
90	CM3.5_scaffold00024	3919205	T	C	370	ATGGAGTATTGAAGACTGATTC	AAGTAGAATGATAAGCAAGAGG
91	CM3.5_scaffold00025	660165	C	G	397	AAAATGTTAAAACAAGGGACTG	GCAATATCCACACTTACCG
92	CM3.5_scaffold00025	2099198	A	C	366	TCCTCTAACCTTGTTGACTC	AGCCTATCTCCTATCTGAATC
93	CM3.5_scaffold00025	3472831	A	G	510	CCAAACCAGAACCAAACC	GACAGTGGCTTCAATGAC
94	CM3.5_scaffold00025	3662055	C	A	386	TTCAATTTCCAATGCCCTAAG	TACATCAACCACAAAGACAAG
95	CM3.5_scaffold00026	3425204	T	C	410	GTCGTCCATTTACCATAAGAG	GCTGTTACCTCCTGTGAAG
96	CM3.5_scaffold00027	1476627	T	C	583	GGACAACGAGACACTATTATG	TCTTCTATTGCTATGGTTTCAG
97	CM3.5_scaffold00028	972736	C	T	616	AAGGCTTTGTATTCTTCATCC	ATATCCTCTTGACGGTTCTC
98	CM3.5_scaffold00028	2059308	T	C	369	AAGATTTAAACTAAATTTGACG	TATATATCATCCCCTAAAATCG
99	CM3.5_scaffold00028	2680872	G	A	569	TGACCATCTTCCTTTCCTTG	CCTTACTCTTGAGCAATTAGC
100	CM3.5_scaffold00028	2910262	G	A	491	CTTGGTTCAGACGCTCAG	AGGTAGTACGAAGATGTATCAG
101	CM3.5_scaffold00028	3782876	T	C	613	GAGCCACCTTCTTCCTTC	CGCAATCATCCTCATCAAC
102	CM3.5_scaffold00028	4188172	T	C	500	TGGCATTAAGATTAAAGTAAGG	TAGAAATGGAGGATTGTTACC
103	CM3.5_scaffold00029	1076572	C	T	570	AACGACCAAATATAAACGATTC	TTATGAGATCCCATCAATTACC
104	CM3.5_scaffold00029	2266705	G	A	438	CACCACTACTACCACATAATAG	CTTCAAGAAATAGAGGCATTTG
105	CM3.5_scaffold00030	1853901	T	C	388	TCTCTCACAGTGGATTTGG	TTGGATCTAACCTGGAACC
106	CM3.5_scaffold00030	1885189	G	A	395	GTGACATAGTGAGCATTCTAC	ACCTATGGCTGCTTGTTAC
107	CM3.5_scaffold00031	2665175	T	A	639	GATGGGACCCTTCTAATGC	CCTCATACATGGTTGCTATTC
108	CM3.5_scaffold00031	3384584	A	C	604	CTCCATTAGCCTCATCAATC	TACTTTCACTCATCATCTTAGG
109	CM3.5_scaffold00032	189770	T	C	479	CTTGTCATTCAGTGTAGTAAGG	TGGTTGATTCATTGCTGTTG
110	CM3.5_scaffold00032	597273	G	A	595	ACCGAGATTACAGTGCTTG	TTCCACCCGACATTAAAGG
111	CM3.5_scaffold00032	1301289	T	G	515	GAGAGGCAGAACACAAGG	GCTACATGGTGGTGAGAG
112	CM3.5_scaffold00032	1843086	C	T	445	GTTAATGGTTAGGAAGATTCAC	ATAGGTGTCCAGTAAGTAATTG
113	CM3.5_scaffold00032	1855472	T	C	527	TTCGTGACTGATTAGAGGTAC	CCATAAGCATAACGGTGTATC
114	CM3.5_scaffold00032	2502174	C	T	447	TTGATTGAAGTTGCTTTATGTG	TAACTAACTGGGAATCTGAAAG
115	CM3.5_scaffold00032	3321175	T	C	551	CTTTATTAACTCCCACCTTCC	AATACCACGACATCCTCAG
116	CM3.5_scaffold00032	4090516	G	A	447	ATCCTGTTGAATGTCCAATG	TTGATGTGTGCGAGATAATAC
117	CM3.5_scaffold00034	366424	A	C	432	AATTAAGGAGTAGAAGATCGTC	AACCACAAGTCAATTACATTC
118	CM3.5_scaffold00034	915082	C	T	595	TGTTGCTATTGAAGTGTAGAG	GAGTCCATTAAAGTTTGAAGTG
119	CM3.5_scaffold00035	2100912	G	A	537	ATGATGTGATCCTAAATTGTTC	ATGGTTGTTCGTAATCTCTG
120	CM3.5_scaffold00035	2889568	G	C	541	AGTGTCCTAAGTGAGATGATC	CGTATCGTGTGTGGGTAG
121	CM3.5_scaffold00035	3564784	A	G	383	CTGCTTCTTCTTGGAGTTTG	AGAGTCGTATCGTCTATCATG
122	CM3.5_scaffold00037	1176866	T	C	379	TGGTTCACGATTTATTCATAAG	GAAGAAGAAGAAGTTCAAGAAG
123	CM3.5_scaffold00037	1985453	T	C	431	GACAACAAGCGTCAATAAAG	GATAAGAATCCACCTTCGTAC
124	CM3.5_scaffold00037	3975095	C	T	435	GCCTTTATGGTCACTCAAAC	TCTTTCGCAACTTTCTTTCC
125	CM3.5_scaffold00037	4080420	A	T	420	TCGTCTACAACAGTCACAC	CGCTTATATGCTCTTGTCTG
126	CM3.5_scaffold00039	747601	T	C	648	ACCTTATGTTCCCATCTATCC	ACACGAGTTAAAGAGTATTACC
127	CM3.5_scaffold00039	1870461	G	A	456	GTTGGTACATGATCGTTTGG	TTCTGTTGTCTTTCTTCTCTTC
128	CM3.5_scaffold00039	3137739	G	C	351	TCTCTGTTCCTTCCTTGTATC	AAGAATGTGGCTCAATCAAC
129	CM3.5_scaffold00039	3235990	G	C	350	ACGGAGTGGAAAGTAAACG	CACACCTTGAAGAAGAAGAAC
130	CM3.5_scaffold00040	1053764	A	G	443	AAGTGGGAAACATTTTGAAAAG	ATTGAGCCTGAGCCTATATG
131	CM3.5_scaffold00040	1108627	T	C	393	TTCAGCAGTCAGTTGGTATC	TCAGCAGTTTGGGTTCTATC
132	CM3.5_scaffold00041	169074	G	A	496	AATTACAACTCGTAGCCATTG	GTACTAGCCGTGACATCTC
133	CM3.5_scaffold00041	1329006	T	C	473	TCAAGAATTTACCCTTCCTTTC	CAAGAGATGGAGTTCACAATC
134	CM3.5_scaffold00042	35505	A	G	437	CTCATTTCTCACCACTTTCAC	TAGCAACAACATTATCTGTCAC
135	CM3.5_scaffold00043	1381220	C	T	522	GTTCGTTATTGAAAGTCTATGC	ATGTCCATCTAACCGTCAG
136	CM3.5_scaffold00044	1105904	A	G	457	GACAGGATTGATGAAGATGAG	TAGTCAACCTCGTAAGTCTG
137	CM3.5_scaffold00044	1875282	T	C	647	TAAGGGCTTCTTCACAGTC	AAGGAGATGTTCACGAGAG
138	CM3.5_scaffold00047	1339434	C	T	614	TTCAAATTGTCCAAACTACCC	CTTCGTCACCAAATTAAATCAG
139	CM3.5_scaffold00048	763805	A	C	565	TAACCATGACTCGATCTGAC	TCTGACTTGCTAAGCCTATG
140	CM3.5_scaffold00048	2784276	A	C	580	GTGAGGTTGGACAGTGAG	CAAGAGGAAGGTAAGAAGAAG
141	CM3.5_scaffold00049	1820235	G	A	421	TCCTTCAATTCTTCTGTATTCC	AATCCTCGCATAACTCAATAG
142	CM3.5_scaffold00049	1876695	G	A	357	CCCATTTCCATGTCATTTAGG	GTTTCAACTCCTTTGCTCTC
143	CM3.5_scaffold00052	2444324	A	G	539	ACCTGATCCATGTTCTCTAAG	CTACCCACCTAACTCTTTCC
144	CM3.5_scaffold00054	42591	A	G	389	GCTTGTCCCACTTCTAGG	ACGCACACTCCAACTTAG
145	CM3.5_scaffold00054	2117119	G	A	408	GTTACAGCCAAGAGGATTATC	AAGATGAAGTGCCTACAATAC
146	CM3.5_scaffold00056	361152	C	G	534	CGCTGTTATCTATCTGCTAAG	TGTTATCGGTGGAAGGTATC
147	CM3.5_scaffold00056	471222	T	C	483	TACTTATCCGCAACCTATCC	ACTCGTGTTTCAACTTCTTAG
148	CM3.5_scaffold00056	1214024	A	G	575	AGACCAGCAACCAATTAGG	GTTCACATCAACCGTCATC
149	CM3.5_scaffold00057	1064492	T	C	468	GCTTCCCTCTGTTTATGTTTAC	GTTCTTGTTGCTACCCATTAG
150	CM3.5_scaffold00057	1263774	G	A	580	CGTAATAAGGATTAACACTACC	CTCGCATTGACTGTCTTG
151	CM3.5_scaffold00057	1921721	C	T	458	GAACAATCTAACCAATTTGAAC	GCTCGTAATCATTCCATATAAC
152	CM3.5_scaffold00059	410068	A	G	470	TCATACCCTCTTCAATCTGTAG	ATTCTGAGTGTTGTCCTGAG
153	CM3.5_scaffold00059	482505	T	G	523	CCTTCTGAGAATGCTAAGTTAG	AGTTATGAATGTAGTTCCTGTC
154	CM3.5_scaffold00061	92916	G	A	410	TTTGTGCCCATCTAATATAATC	TCTAACTATGAACTCCTCCTC
155	CM3.5_scaffold00062	145701	A	G	560	AGTAGCAATTCAATTTACCTTC	CACTCCAACAATATGACCTAG
156	CM3.5_scaffold00064	381237	C	T	467	TGTGTCAAGGTATAGATTACG	TGAGTAGATGGATATTGTAGTG
157	CM3.5_scaffold00069	635561	C	T	507	TCCTTAATGTATGTCATCTCTG	AGTGACTTATTGGAATTATTGC
158	CM3.5_scaffold00071	686988	C	T	451	CAAGGAATCAACTACCATCTG	TAAATACCCTCATCACAAGAAC
159	CM3.5_scaffold00071	917796	T	C	643	TCTTCATTGCTAGGAGACTC	ATCGTCCACAAATCGTTTAC
160	CM3.5_scaffold00071	1435133	A	G	530	CAACAGTGTGACTTGGATG	CTGAATTAGGCTTGAGTAGAC
161	CM3.5_scaffold00072	336367	C	T	374	CATATCATCTCATACTGGACTG	ACTATTGCTGTTAGAACTTGG
162	CM3.5_scaffold00072	508870	C	T	490	ATTACATTTCATCTCGCCTAAC	TGTGTTGCTCTGACTCATC
163	CM3.5_scaffold00072	635800	A	G	369	CCTAGCCATGAGCATAGTC	ATTCCACAGCACCAACTC
164	CM3.5_scaffold00073	62232	T	A	426	ATTCCTTTCTTCTTCCCATTC	CTGTCTTAGTCTGCTGATTAC
165	CM3.5_scaffold00074	1077697	G	A	487	TAAGTGACACGATAAGTATAGC	CTCAACTTCTTCCTTCTCTAC
166	CM3.5_scaffold00075	1047207	T	C	405	GCCGATGGTCTTGTAGTC	AATTCACGAACAACCTAAGC
167	CM3.5_scaffold00075	1122724	A	G	637	CCAACAAGGAAGTGTAACG	CTAACGGAAGTGGCAGAG
168	CM3.5_scaffold00077	464422	C	G	560	GTCCGACACATATCAAACAC	TGGCAGTTGCTTGGTTAG
169	CM3.5_scaffold00080	225665	T	G	522	CCAGAGGCTAGTGTGTTG	ACCAAACTGCTGTATTATGTG
170	CM3.5_scaffold00080	563307	A	G	623	AATCTCAACCTTCTTCTTCAAC	AGGCTATTCAGAATCTCCAAG
171	CM3.5_scaffold00082	412033	A	G	575	GCAGATAGATGTGGATAGAC	TCAACAGTGTAAGCATAAGC
172	CM3.5_scaffold00083	407545	T	C	459	TTAGCCGTAATACATAACCTTC	GTAGTGAGATTGACATAGAGAC
173	CM3.5_scaffold00083	961055	C	G	392	TGTCGGACTTCAACTCTAAC	CCTTGCTCGCCTAACATC
174	CM3.5_scaffold00084	412830	A	G	454	TGAGGGAGAAGGGAGAAG	CTAAGATGAGCCGAGAGG
175	CM3.5_scaffold00084	555665	A	G	624	TTCCATCTCCTTCGTTCG	GTTCTCAGTTCCTCCAATAAC
176	CM3.5_scaffold00084	581023	C	T	507	GAACAGAATCCGTCACAATC	ATAGAGTGGACTTTGGCATC
177	CM3.5_scaffold00084	830391	A	G	361	TTGAGTCTCGCTATCTAAGG	ATCTCTACTAGGCTTTCTTCC
178	CM3.5_scaffold00085	828608	C	T	418	CTTATACTGCTGAACACCTTC	ATCTCGTCACCATTCTTACC
179	CM3.5_scaffold00085	1028090	A	T	368	ATTGGTAGTTGCTTGATAGAC	ACGCTTGTGTACTTCAGG
180	CM3.5_scaffold00088	545925	C	T	422	CTCGGTTCCTTGATTTCTTG	TGGTCTTCAGTTGGTACATG
181	CM3.5_scaffold00094	489780	G	A	518	CTTAGCTTACCAAGGTTACTC	CGTCATCCTTCAACTTCAG
182	CM3.5_scaffold00095	494606	T	C	620	CTTTGTGTATGTTACCTTTAGC	ACGGTTGATGTATGTAATGTC
183	CM3.5_scaffold00095	577602	A	G	382	GTAGATTAGCCACCATCCTC	GTCCAGATTGATTCTAGCATAG
184	CM3.5_scaffold00100	229595	T	C	610	TTATTCCGCTGAACATTCG	AACTACAGATTCCTACAAGAAG
185	CM3.5_scaffold00101	449858	G	T	419	GCACAACATCGGAACAAG	AAACCAATTCAAACCCTAAATC
186	CM3.5_scaffold00102	25740	T	C	361	ATATCTTGAACAATGTCCTCTC	TCTTGATAACAGACCAACTTC
187	CM3.5_scaffold00114	2092	A	G	360	TAACGACAGAATGCCTCTC	CAGCGGAGTCAATGGTAG
188	CM3.5_scaffold01311	1928	A	G	356	ACTTCGGTCTACATTCCTAG	ATTTGCCACTCGTTGAAAG
189	CM3.5_scaffold01466	682	T	C	598	CCAAGTTCGTCGTTATTATATC	AAGAAGAGGTATAGTGTTGAAG
190	CM3.5_scaffold01595	620284	T	G	525	GTGGAGGTTCAGAGTCTTG	GATGAGATGTTCTTACTGTAGC
191	CM3.5_scaffold01595	1376945	G	A	398	GATCACCTTCGCCTTATTAAG	GCAGTAGCAACTATAACAGAG
192	CM3.5_scaffold01595	1643344	T	G	445	GTGTTAAGTATGCGATATTGAC	TTGTGACCAACCAATGTAAC
193	CM3.5_scaffold01595	3643673	T	C	509	TTAGTCGTAGAACAAACAAATC	AAGATGGATTGGAAGAGTTG
194	CM3.5_scaffold01595	3724883	T	C	380	AGTGGAAAGAATAGGGATGC	ACGAGAAGATTAGGTGAGAAG
195	CM3.5_scaffold01595	3743934	T	C	609	AATTGCCTCCTTGATGGG	CAGTCTGTAGTCTTGAAGTTG
196	CM3.5_scaffold01596	1943300	T	C	466	TTCTCCGTTGTTGGCTTC	ATGGCTATCAACTGCTGTG
197	CM3.5_scaffold01596	3273889	C	T	582	TCTAGTACATGGCGAAGTG	ACAAGCATCTAGCGAGTG
198	CM3.5_scaffold01596	4345951	C	T	381	GATTGTGTCATCCATCCTAC	CTATCAACCCAAGAGAAAGC
199	CM3.5_scaffold01596	6539660	G	C	408	AAGTCGTTTAGATTTTGTTTCC	TCATCGCCAGTCTTCTTC
200	CM3.5_scaffold01598	987354	T	C	376	GAGATGGAGAGTAAGATTCAAC	ATTAGAGCTATACGATCAATGC
