# Supplementary material for: Mapping the Flavor Contributing Traits on "Fengwei Melon" (Cucumis melo L.) Chromosomes Using Parent Resequencing and Super Bulked-Segregant Analysis
Source: PLoS One. 2016 Feb 3;11(2):e0148150. doi: 10.1371/journal.pone.0148150 (PMC4739687; doi:10.1371/journal.pone.0148150)
Supplement: S2 Table — (XLSX) [file pone.0148150.s002.xlsx]

## Sheet: Sheet1
S2 Table. 200 SNP loci chosen form Xinguowei for validation by PCR and sequencing.
SNP no.	Chromosome	Position	ReferenceBase	SampleBase	Size	Forward primer	Reverse primer
1	CM3.5_contig31910	318	T	C	369	AATCATCCAACTCCTAATCAC	TTCTTATTCACTCTGCTCTTG
2	CM3.5_contig32290	1022	G	T	574	AACGCATATAGCAACTGAG	CTTCACGCATCCTTCTTG
3	CM3.5_contig34069	245	G	C	551	TTTGGGTAAATCTCTTTCCTTC	GAACTAATGTGCGACGATAC
4	CM3.5_contig34555	47	A	G	557	CTGAGTTTACAAGATTGAATGG	TCCGATCCGATACAGAATAG
5	CM3.5_scaffold00001	3221563	G	C	352	CGTCACTATGCTTATTTCCTC	ACGATTCAACAATTCCGATAC
6	CM3.5_scaffold00002	247957	A	G	520	TTGTTGTGGAGTGTATGTAAC	AGGTAGTGCTGCTATTGC
7	CM3.5_scaffold00002	570681	C	T	611	TGTATCCGATTTCAGTTGTG	GGTCATGGAAGATTAATAGAAC
8	CM3.5_scaffold00002	1038140	C	A	504	CATTATGACATCACCACACTC	ATTGACGAAGAAGGAAGGAG
9	CM3.5_scaffold00002	1063396	A	T	601	GAACTCTGGTGGACAACTC	AGTCTAAGTCATTGGTCTCAC
10	CM3.5_scaffold00003	164537	C	T	570	TTGTGAACCTTAGGCTTGG	CGTAATGAGAATTGACACTACC
11	CM3.5_scaffold00003	1392024	G	A	624	ATCTCGCCACAAACTTTAAG	TGTAGCCAAACGCAATAAC
12	CM3.5_scaffold00003	3614768	T	A	390	GCAAGTTCTTCGTTCAGTC	TAGTTACAAACATCTTCCCATC
13	CM3.5_scaffold00004	365975	A	G	553	CCAGATGATCCATAGTTATTCC	AACCACAATTCCACTTATGC
14	CM3.5_scaffold00004	1243956	A	G	512	TTCATTGCGACCTAACAAC	CCTTGAACACTATAACCTACC
15	CM3.5_scaffold00004	1496442	C	A	387	TTCCGATGTTCATCCCAAG	AATTCTCGCTCGCATTTTC
16	CM3.5_scaffold00004	2194215	T	C	534	GCCAATAGTAGCCTGATAAC	GCAGACTTCGTTAGTAGATG
17	CM3.5_scaffold00004	4224191	C	G	388	TTTGATTCTCTATGTGAAGTTG	CATTGAGAGGCTGCTTTC
18	CM3.5_scaffold00004	5334667	T	C	598	TCACTTACTAAGCATTCAACG	CCACTATAACTCAGTCACTATG
19	CM3.5_scaffold00004	5935824	G	A	516	CTAAACGACCATAATCTAAACG	GCAATCATCATTACCAATTAGG
20	CM3.5_scaffold00004	5957570	A	C	413	GTAAAGGTGGCAAGAAGTG	GAGAGAGTAAGTAGCAAAGAC
21	CM3.5_scaffold00004	6229642	C	T	558	GCAAAATTCACTTGTAAAATCC	ATCTTGTTGGTATAGTTGGTAG
22	CM3.5_scaffold00005	1577185	G	A	382	ACCATATCTGCTGTTAATCTTG	GCCTACTCGTGTGGAATG
23	CM3.5_scaffold00005	1973034	C	T	596	TATGGATGAAGTATGGTGTAAC	GGAATCTGTCTCTATCTAAGTG
24	CM3.5_scaffold00005	2352865	C	T	590	CGTGGTTGGTCAATATTATCC	TCGCTGAAGGTGTTCTTG
25	CM3.5_scaffold00005	3118919	T	A	364	CAAATGCTCAACCCTATCTC	TTATGTAAGTTAGTGTGGAGTC
26	CM3.5_scaffold00005	4280279	C	T	606	AGTTGGGTTAATGGATTTATTC	TATAGATTGTAAGGTCTCTTCG
27	CM3.5_scaffold00005	4850543	T	C	604	ATAAAGCAAAATGGTTTACTCG	TAGATTCAATTCTCTCGAAGTC
28	CM3.5_scaffold00005	5478714	A	C	591	CCATCATCAAACCGCTTTAG	TCGGAGGTTGAATCTCATATC
29	CM3.5_scaffold00005	5766620	A	G	449	AGGCATTATTAGCACATCATC	TATTGAGCGGGTGGTTTC
30	CM3.5_scaffold00006	1423069	A	G	474	GAGAATGGCAGAGGACAC	AACTCACCGACCAATTACC
31	CM3.5_scaffold00006	2005775	C	T	398	TATTGGCTGTGGGTAGGG	GATTAGTTGGGAGAAAGACATC
32	CM3.5_scaffold00006	5142610	C	T	582	AACACAAATTCAAACATCAAAC	TCCTTCTTCTACATCATTACTC
33	CM3.5_scaffold00006	7441888	C	G	623	TCCACCTGTATGCCATTATC	GAAATTCAACGATAGATCAACC
34	CM3.5_scaffold00006	8169349	C	G	418	ATCTTATGGGACTTGTTTATGG	GCCTTCCTAACCTCACTC
35	CM3.5_scaffold00007	4206236	G	A	392	TTAAGACATGCACATATAGAAC	AACTAGGAAGAAGAAGAAGC
36	CM3.5_scaffold00007	5442268	G	A	552	GGCTTATACCATATCCATCTC	AATCACGAACAATTCAACAG
37	CM3.5_scaffold00007	7107788	T	C	636	ATTGGAGATGGTGGGTTTG	ATTGAATGCTGTGTGTATGTC
38	CM3.5_scaffold00008	640253	T	C	541	TTCCTTATGCCACCTATAACC	TCCTCCACACCACTGATG
39	CM3.5_scaffold00008	1969997	A	G	368	ATGTGTCACTGTCATAGTAAC	TATAGATCGCTTGTATGGATTC
40	CM3.5_scaffold00008	2550564	A	C	418	TGATGCTCTCGTCATACAAG	TCTAAGTTCAAATTCTGGCTAC
41	CM3.5_scaffold00008	2556636	A	G	493	GCTATCTCTTGCTTCATTCTAG	AAGGCGATGGCTATAACTG
42	CM3.5_scaffold00008	4622631	C	A	367	GTCGGACTGAACAACTCTC	TGATAAGCACATCTTCCTCTC
43	CM3.5_scaffold00008	7080662	G	A	472	TCACCATCTCATCGTCATC	TTGTTCAGGCTTCAGTTATC
44	CM3.5_scaffold00009	3297414	T	A	617	AGCATTTCGTCATTTCCTTG	TTAACTTGTATCTGGCATTAGC
45	CM3.5_scaffold00009	6729468	T	C	609	TCTTCATTATCCGCCAACC	ATTATCCAGCCTGAGTAAGC
46	CM3.5_scaffold00010	1452725	A	G	590	TGCTTGTTTCAATCCATAAATG	AGTCTCATCCTTCTCAATCG
47	CM3.5_scaffold00010	3338923	A	G	405	AAGCTCTCTAAGGTTGGAAG	GAAAGGGAATAATCGGGAATC
48	CM3.5_scaffold00011	378189	T	C	536	TGGAGAAGACAGAAGTATGATG	CCGAGGAACTATATTGTTGATG
49	CM3.5_scaffold00011	5109109	T	C	577	ATGTGACCAACCTAGTAGAAC	GATTCCTTGCTTGTCCATTG
50	CM3.5_scaffold00012	3818381	C	T	621	GTTACAATGTTCTCTTCAGTAG	AGCAACCGATAAACTAATGG
51	CM3.5_scaffold00012	4966816	A	G	612	TGTGGTGTTGAGTCTACTAC	GTGTCGCATTATTGTCCTG
52	CM3.5_scaffold00012	5269267	C	G	416	TAGGCACATAACGAGAACAG	GTTGTCAGTCGGCTTCAC
53	CM3.5_scaffold00013	240670	C	G	369	AAACATCCCACAATATTTCCC	CCTAAGACAATAGCACTAAGC
54	CM3.5_scaffold00013	773298	T	C	441	GAAACAAATAAGGAAAGGGATG	TGTCTTGCTTCACTATGTATC
55	CM3.5_scaffold00016	176824	C	T	466	AACGGCATATTCTGATAAATTG	CCAACTCCAACAACACAAG
56	CM3.5_scaffold00016	702514	A	G	426	TAAAATTACAAGTCCCGAAAAC	TATTCTAAACAAGCCACTAGC
57	CM3.5_scaffold00016	1953834	T	C	515	TTCGTTATGTGTACCATTCTG	AGACATTAGATTACGACTCAAC
58	CM3.5_scaffold00016	1958353	T	C	462	ACACGGAATAGATGGAAATATC	TTCGTCGGCTGTATAAGG
59	CM3.5_scaffold00016	2474628	C	A	494	ATCAACGCAATCTACTATTCC	ATCTCAAGCAGCATCAGG
60	CM3.5_scaffold00016	4808066	G	C	519	GGCTTCCATACGCAATAGG	TTAGCAGCACAAGGATGAC
61	CM3.5_scaffold00017	1096660	T	C	407	ACCGCCATCTCTATATTTCG	GACAAGTCCAATTCCATCATC
62	CM3.5_scaffold00017	5382421	T	C	353	GTTAGGGGAAATGGGAATAAG	GCGTGAAGACTAGGTGAG
63	CM3.5_scaffold00018	319347	T	C	509	GCTCCACGATTAACAGTTG	TGGGTCCATCTTCAGTTTC
64	CM3.5_scaffold00018	3040795	G	A	360	GCTACGATTGTGAGTTGTC	AACCTTATCTCCAGTGCTAG
65	CM3.5_scaffold00018	5730701	G	T	381	TGACAGACTTCACCACTTG	TGGAGACATCAGTTACTATCAG
66	CM3.5_scaffold00019	3619416	A	G	590	TCACAATAGACAGTATCATACC	GAAAGGGAAACTTCAGATTTG
67	CM3.5_scaffold00020	445767	T	A	464	TGCGTAACACTTTCACTTC	ATTGAGATATTGGAGAAGGAAG
68	CM3.5_scaffold00020	1505071	T	C	414	TTCAATGGAACGCAGGAG	ATAGGAATGGAGGTCTAACAC
69	CM3.5_scaffold00020	3064489	A	G	581	CTTGTCCGACCTCATATAAC	AAGCCTACATACTCTTAATGG
70	CM3.5_scaffold00020	3138288	G	A	416	GAACCGTTAGGCGAGAAG	CCAGCGTCTTGTGATAGG
71	CM3.5_scaffold00020	3940242	T	C	433	TTGTCTCATTAGGTGGCTAG	TGTGTTTAGTCTTTGTGGATG
72	CM3.5_scaffold00020	4938384	G	C	612	TTAGAACACATGCCATTGC	TGACACTTTCATCCACATTC
73	CM3.5_scaffold00021	223083	A	G	579	GAGAGAAGGAGGGAAGAAAG	TGACCGTAAAATCAATTTTGAC
74	CM3.5_scaffold00021	588318	C	T	372	TTTGTGTACTGAGACTTCTTTG	GCCCGTTTGGTAACATTTC
75	CM3.5_scaffold00021	5029453	C	T	435	AACGAATATGACTCAACTGAC	ATGTTAATTTGCATTGAAGGAC
76	CM3.5_scaffold00022	1750296	G	A	524	CGTCGTTAGGCTTAATCTG	TCCACCGTCATCATCTATC
77	CM3.5_scaffold00022	1857728	G	A	390	ATTAGATAACAATGGCAAGGAC	CGGTGTGTAATGTAACTACTG
78	CM3.5_scaffold00022	2274996	A	G	645	TCTCGATAGATGCCTTGTTC	AATTAGTTCACGCTAGTTCAC
79	CM3.5_scaffold00023	1129123	A	G	506	TTCGGACGCCTCATTAAC	GGACATGCCTAATTATGCTAC
80	CM3.5_scaffold00023	2171990	T	C	557	AGGGAGAATCACCATTTGC	GATTATTGTCTTCCGCTATCG
81	CM3.5_scaffold00023	2459023	T	C	379	TGCTTACACTGTCTTATTATGG	TACACCCAGCGAATAGAAG
82	CM3.5_scaffold00023	2466222	G	A	420	TTTGCCCTCAATATGAATTTG	GACAACCACATGCTCTTC
83	CM3.5_scaffold00023	2777693	C	T	514	ACGAGGAAGACGATGAAC	CTACAATGCGAAATACCAAAC
84	CM3.5_scaffold00024	338067	G	A	543	CATAAGGAGTAAAGGCAACC	AACAAGTAGCGGAAGTAATATC
85	CM3.5_scaffold00024	3471463	G	A	614	ACACATTCATCACAATCAGC	AATAGAAGGCGAGGAAGAAG
86	CM3.5_scaffold00024	3650799	T	G	523	CTGTTGAGATATGGAGTTGAC	GAGAGCGAAAGGTGAGAG
87	CM3.5_scaffold00024	4142207	G	A	645	GTGTAGTGGATGAGTAGTTTG	CTGAGGTAGCGGATATGC
88	CM3.5_scaffold00025	3484029	T	C	557	AGTAATTCAAGAAAGAGTCTCC	GCATTATTAACGAAGCACAAG
89	CM3.5_scaffold00025	3771009	A	C	448	GCGAGATTCAGAGATCCG	AAACAAATTCAACCTTGATTGG
90	CM3.5_scaffold00027	787014	G	A	601	GCCTACAATGACAGTTGAATG	GGAGCAGTAAAGCCATATTTG
91	CM3.5_scaffold00027	1580652	T	C	365	GCCTAATGACATTGCTTCTC	TTTGTATCTCTCCACTACTACC
92	CM3.5_scaffold00027	2131558	G	T	421	CGTGGTCCAGTCTTATGC	GCGAACTCCTTCTAATACAAC
93	CM3.5_scaffold00027	2348556	A	G	376	TTTACTTTAGAGGTTCCTTCAC	AGCCATACGAGAGTCATTG
94	CM3.5_scaffold00029	31113	A	G	456	CAGTCACTTCTTGTCATTCG	TTAGGTTGTGCCGTTAGC
95	CM3.5_scaffold00029	412008	A	G	556	CGACACTATCTAAGACTTGAAC	AGGCAATGAGAGGGTAGG
96	CM3.5_scaffold00029	1151965	C	T	638	CGATTAAAGAAGGAGGTTAGTG	ACCTTACGTTACATTGTTCTG
97	CM3.5_scaffold00029	1199080	C	T	624	CCGAACAACGATCTACCTAC	TGCCTTACTTATAGTGAGTCTC
98	CM3.5_scaffold00029	3030574	G	C	606	GCAGCGGAAGATAAAGATTG	GGAGGTTAGAATTAGTCAAGAC
99	CM3.5_scaffold00030	1851749	A	T	484	AGAGTTCTCATGTATCTTGTTC	TTCGGTTAGCCAGTAGTG
100	CM3.5_scaffold00031	57968	T	C	483	TTCATCACATCGGCGTATAG	CTGGTGTCAAGATCGTAGAG
101	CM3.5_scaffold00031	3623695	G	A	474	CAACTTCATACATCTTGTCAAC	TCTTAATAGAACTCCAAGCATG
102	CM3.5_scaffold00032	2225247	T	C	375	GAAGATTCAGAAGCTAGAGTAG	CGTATCACAATAATGGCAAAC
103	CM3.5_scaffold00032	2434530	G	A	500	TAATGGTTTGTCCTGGATTTC	TTTCTTGGTGCTTTCTACTAC
104	CM3.5_scaffold00032	2513213	G	A	393	TAAAGGTGATTGGATTAGAGAG	GAATGGTGGAGGTAGAGAC
105	CM3.5_scaffold00033	159366	G	A	613	TTTATGGGAAACAAAGTCAAAG	GAAGAAGAACGATAGAGAAGAG
106	CM3.5_scaffold00033	741431	G	A	628	TTCCTGCTTGGTTCTGTC	ATATCTGTCGTCCTCTAATCC
107	CM3.5_scaffold00033	3633619	G	A	409	AGGCTTGAGTCTACATTCC	GCTTTCCGACCTATACTTTG
108	CM3.5_scaffold00033	4058634	C	T	543	AGTTTAGCCAGTTAATCTCAG	ATGTAGCCACCTATCTCAC
109	CM3.5_scaffold00035	299347	A	G	507	AGTTCATCCTTCACATAAGTTG	TTTCCTCTCTATTGCCCAAG
110	CM3.5_scaffold00035	2401275	A	G	360	AGATAACACGACGGACATC	GTTAGTGACAGCGACCAG
111	CM3.5_scaffold00035	3120566	A	G	606	ACTAGCACAACTCTTCCAAG	AGTACAGCGACCTTCAATAG
112	CM3.5_scaffold00035	3153288	T	C	428	AAACCTTCCAAACTCTCTAAC	CCGTATGCTCTTCTGATTC
113	CM3.5_scaffold00035	3453783	C	T	447	AAGTTGGTTATGATCCATTGG	ATGTCATTCTTGTGATGTTTAC
114	CM3.5_scaffold00035	3570958	G	A	496	CTCAACAGGCATTCGTAAG	AGGTTCTGACATCGCATAG
115	CM3.5_scaffold00037	483156	A	C	545	TTGAGTCCAGTAGTAGTAGC	GACACATATTCCAACAATCG
116	CM3.5_scaffold00038	2521066	A	C	448	CGTATTTAGCACCACTCATC	GACACTCAGTTCCAACAAC
117	CM3.5_scaffold00039	166687	A	G	579	TCTATCCATAACAATTCTCCTC	TCTTACTCAACCACACCTG
118	CM3.5_scaffold00040	1452818	T	C	352	AGAAATGGTGTGGGTAGAG	CATCACTCAACAACTTACAAG
119	CM3.5_scaffold00040	2541306	G	A	438	TCAAAGAATCTTACGATCCAAG	AACACTACAATCATTACCCTTC
120	CM3.5_scaffold00041	1432423	C	G	421	AGATTCTTTGCTACACGATTG	CGGCTTTGTCTCAGAGTC
121	CM3.5_scaffold00041	1532632	T	C	600	GTCAAGTCTTCTAATAGGTAGC	ATGTGGAAGGATGCGTAG
122	CM3.5_scaffold00041	1681874	T	G	412	CTCTCACTCCTTCACATCG	CGAATGGACAGACAGAGG
123	CM3.5_scaffold00041	3208504	T	G	627	CTAGGAGAGATGAGAGAAACC	TGAAGGAAATCGGAAGAGAG
124	CM3.5_scaffold00041	3327189	G	C	552	TATACTTGATATGCCTTGCTAG	ATGATGAACTTGCCAATCTAG
125	CM3.5_scaffold00042	2132209	T	C	443	GACTAATTCTTACGACCTACAG	TCCACAGCAAGTATGAGAC
126	CM3.5_scaffold00043	2187495	C	G	499	CAACCAATAAGTAAGCCTCAG	AAGCATGTAGTATCCATTAACC
127	CM3.5_scaffold00044	652631	G	T	444	TCCAACCTATAAACTTGAATCC	GGCACGCTCTGTAGTAAG
128	CM3.5_scaffold00044	2951548	A	C	419	AAATCTAAACGTGTACCAAATC	CACAGGCTCAGGATAGAC
129	CM3.5_scaffold00044	3155757	C	T	454	TTAATCTTTAGCAATCCAGTTC	TGCCCTTAAATTAACAAATGAG
130	CM3.5_scaffold00047	1689514	A	G	549	TTAACTGCTTCATGTAGTGTAG	GAGTCTCCGTCTAAGATAATTC
131	CM3.5_scaffold00048	230070	G	A	351	ATTTGGAAAGAGATGGTGAAC	GTGTTGTGTGGTTGAAGTG
132	CM3.5_scaffold00048	1150770	C	A	440	AGGTGAGCGATTGTATGC	AGCCATTAGAATTGAGAATAGG
133	CM3.5_scaffold00048	1224031	G	A	488	ATGATCCTCTATCTTGAATGAC	GCTTTCGTTGTTATGTTTGG
134	CM3.5_scaffold00048	2492026	G	A	350	TACTGCTGCTCCCACTAC	GGACGGACGAAACTGAAG
135	CM3.5_scaffold00049	1735808	G	A	509	TGAGAAGTTGGTGGGAATC	CAGCCTAAGCGTACACTC
136	CM3.5_scaffold00050	500384	T	A	458	CCACCACAATACTCATCATAAG	TTCCATTCTCCTCCCATTATC
137	CM3.5_scaffold00050	1745110	G	T	596	GGTGTTGTAGCCTAGTTAAG	GAGAGTAATGTGAGAGTTGAG
138	CM3.5_scaffold00051	170353	A	C	441	AGGTAAGGTATGCGAAGTG	GACCAACTAAAGAAAGAACAAG
139	CM3.5_scaffold00051	748570	C	G	539	GAGCCCGATTTGATCTTTAG	TTGATGACCGTTGGATTAAC
140	CM3.5_scaffold00052	205996	A	T	424	CCTTATCCAGAACTCTATGC	ATCTCAGATACCACGGAAG
141	CM3.5_scaffold00053	1957288	C	T	575	TTGGAACTCCTGATTCTACG	TTCATCTGCCTCTTGTCAC
142	CM3.5_scaffold00053	2457048	T	C	524	TGTCTTCTAGTGAACCTTCC	TACAAGTCTCGTACCTAAGC
143	CM3.5_scaffold00054	1036575	T	G	356	CAGTTATGGGTTTGGTTATTAG	CTCTGGATAGTAATGCCTTG
144	CM3.5_scaffold00054	1440553	C	A	607	GAGGAAGACGAGGAATGC	TGTGAGCGAAAGAAGGTAG
145	CM3.5_scaffold00054	1757472	G	T	404	ATCCTCTCCTACCAAATTGC	CATACAATCAGATCACCTCATC
146	CM3.5_scaffold00057	823653	T	C	419	TGAATGTTGGTTGACGATAG	CTACCTTATTATGTTCCACTCC
147	CM3.5_scaffold00057	994605	T	C	396	GCCAAGACCACTCATTAAC	TTCCTATACTCTTCACTATTGC
148	CM3.5_scaffold00057	1178203	G	A	376	CAAGAACTTCTGGTGTATGTC	AACAACCGAAGCGATCTC
149	CM3.5_scaffold00057	1334437	T	C	522	CCACATCTTCTCCTATTTACTC	TGGGTGTGTGATGGATAAG
150	CM3.5_scaffold00057	2200484	A	G	625	AAGAGCAACGAAGGTAGAG	AGTGAGCGGCAACAATAC
151	CM3.5_scaffold00059	174569	C	T	507	CCCGACCCCAATTCAAAC	TCTTATCCACAGGCACATATAG
152	CM3.5_scaffold00059	810892	T	C	480	GACTAACAATGAAAGCAAACAC	CACACTAACACTCACTTCTTAC
153	CM3.5_scaffold00059	1353291	G	A	376	ACAATGTTGTCAACCTTTCC	TGAAGTGTAGATGCCAGTAC
154	CM3.5_scaffold00059	1990574	C	A	406	GGATGTGTGACCTAATTTAATC	TCCCAACAACTAGCAGAG
155	CM3.5_scaffold00061	1148205	T	C	581	GGAGGCTACAACTGAATATG	CAACAAGGCTATCCACAAC
156	CM3.5_scaffold00062	1385445	T	C	610	TGATTCAATCTCGCTCTCC	TTCTCCGCCACTGTATTC
157	CM3.5_scaffold00063	875735	G	A	356	ACGCTGTTTGGTAGAGAC	GCAGTCCTGTAATGTAGTTC
158	CM3.5_scaffold00063	1258119	A	G	419	CCATTTGTCTCTTTGTAGTTTG	ATAATGAAGCCAGAGCAATAC
159	CM3.5_scaffold00065	659602	G	A	495	GCAGATTGATGAGGGATATTC	GATTGCGGATGTTGGTTG
160	CM3.5_scaffold00069	22610	G	C	424	ATACGGTTGGTCCTATGTG	AGAGATAAGAGGTAGAGAAGTC
161	CM3.5_scaffold00069	68771	G	A	357	TTTCACGATGCCTCACTC	GAGACTTTAATGGAATGACTTG
162	CM3.5_scaffold00069	1217429	C	T	532	GTCGAGTTCAAGTCTCTAAG	ACCAGTTCAATCGTCAATG
163	CM3.5_scaffold00071	976731	G	A	540	ATGAACCACACTATCGTATATC	GCCTACAGACCCACAATG
164	CM3.5_scaffold00071	1412886	C	T	424	TACAACTTTGACTATTTCCATC	GCTTACGAACAACCTCTG
165	CM3.5_scaffold00072	351162	T	G	617	ATCAATCATAGAAACTCCAAAG	TTACAATCCTCTCACTCATTC
166	CM3.5_scaffold00074	1601088	T	C	516	ATACGAGAACGAACAGGTC	TAGTGAATGATGAATGGCTATC
167	CM3.5_scaffold00075	746642	T	C	507	AGCCCTTAACTTCATTATTTCC	TCAACGATCAAGAGCAATTAG
168	CM3.5_scaffold00076	650620	G	C	509	CTTACAGCGAGGGAATCAG	GAGAATGCCAGGAGTGTG
169	CM3.5_scaffold00076	851567	G	A	540	TGATTTGCTTGGGTGAGAG	TGATACTCGTTGGTTTATGTTG
170	CM3.5_scaffold00077	868877	T	C	403	CCAATCTTCTGCCAATGAC	TGTTTAGAGCAAGGTAAGTTAG
171	CM3.5_scaffold00078	1366499	C	A	362	GGATGGAATTCTGATCTAAGC	TGTCCAATCAGAGGTTCAC
172	CM3.5_scaffold00079	555178	A	G	409	AATGGGTTTGGACTCTTAGG	TCTGTTGGACTTAGACTTGG
173	CM3.5_scaffold00079	1163379	A	T	531	TCTCCGACCACACTTATTG	AAAGCAATCAAAGCAAGAAAG
174	CM3.5_scaffold00080	852034	G	A	558	CAGTGAAGAATGGGATGTTG	CGGATGATAAGCAGGACTC
175	CM3.5_scaffold00080	1038224	G	T	589	GTGAAGAATGCTTATTGTATCG	AAGTTTATCCGTTGCTATGC
176	CM3.5_scaffold00082	410248	C	T	596	TATATTTCGGCGTCAAGATAG	TAAACCATCGTGCAAAGTAG
177	CM3.5_scaffold00082	991241	C	T	388	AGTGAAACTCAATACTGCTAG	ATGGTGGATTTGGGAAGG
178	CM3.5_scaffold00084	694558	C	A	430	GCGAAACGACTGTGAAAG	TTATCTGTCATCCTCTGTAGC
179	CM3.5_scaffold00084	1033009	A	G	442	GATGCTAGTAAGGTGTCAAC	GCCTCCACTTTGTATCATTC
180	CM3.5_scaffold00089	123977	T	C	536	TATGATAGAACAATGCTGGAAG	TGCTAGACTGTGCTAATCG
181	CM3.5_scaffold00089	170449	T	G	482	TCGATATCTACCACGTTAGC	GAAATTAGCGAGAAGATGAATC
182	CM3.5_scaffold00093	257292	A	G	568	ACCAACCCATCAATCTAGG	CTCGGCTAAGACAACAATG
183	CM3.5_scaffold00093	351513	T	C	364	GGTAGGCGAAGGAGAATG	AAAGGAGGATGGAATGAGG
184	CM3.5_scaffold00097	263717	C	G	538	TTCCTCACATTGTCCTTACC	TTCTCAGTCTCCATCATCTTC
185	CM3.5_scaffold00097	431850	G	C	365	GCTTTCTTATACTTGACTTTGG	TCTTGAAATAGGACGAATCTTG
186	CM3.5_scaffold00099	491692	T	C	635	AGGTCCCGATGCTATTTAC	CTTTCACATTTGTTCCACTTC
187	CM3.5_scaffold00099	530587	C	A	556	CGAAGGACTTGACTTTGATTC	GACGCCGTGGATAACATC
188	CM3.5_scaffold00102	18318	T	C	586	GCTCCCTCAACTTTCTTTC	AACACCAACTACAACCAATC
189	CM3.5_scaffold00105	182709	T	C	442	TTTAATAACCGTCAAGAAAGTG	AATTGGAGGTAGTAGAGGATG
190	CM3.5_scaffold00105	336364	G	C	427	AATTGCCACCACCTCTTC	AAGGAGTAGATTGAGCCAAG
191	CM3.5_scaffold00110	140456	C	T	641	CCTGATATTGCTTATGTTGTTG	CTGACACCACCAAGATACC
192	CM3.5_scaffold00113	23864	A	T	419	TGAGACTGCTATGTGTATCC	AACCATGACTCGATCTGAC
193	CM3.5_scaffold00135	34355	C	T	370	GCACTATCTCAACGATAATCC	AATTGAAGTGTGGCATTGG
194	CM3.5_scaffold00135	11025	C	T	367	AGAGCATGGGAATAGTAACG	ACACTCAACTTCAATCTACATC
195	CM3.5_scaffold01535	1492	T	C	480	GGTTGAGAATGTTAGAAGAATG	AGAATAAACGGACTTTAATGAG
196	CM3.5_scaffold01595	667797	G	A	505	TAACTGACGACTATATCACTTG	GGTTAGTAGATAGGTTGTTCC
197	CM3.5_scaffold01596	2860837	T	C	579	CTAAACGACCACTTACCATAG	AATCAAGAGACCTCACACTC
198	CM3.5_scaffold01596	3988307	T	A	462	ACAGAAGTGGTACGATTAGAG	AAGGAAGAAGCATTATGAGTTG
199	CM3.5_scaffold01598	219602	G	A	617	AAGGTTTGGTGAAATAAGTTTG	GCTTCTTGGTCCTAAAGTATC
200	CM3.5_scaffold01598	685772	A	G	398	GCCACATATCCAAATACCTTC	TGCGACACTTGTTCTACTC
