# Supplementary material for: Mapping the Flavor Contributing Traits on "Fengwei Melon" (Cucumis melo L.) Chromosomes Using Parent Resequencing and Super Bulked-Segregant Analysis
Source: PLoS One. 2016 Feb 3;11(2):e0148150. doi: 10.1371/journal.pone.0148150 (PMC4739687; doi:10.1371/journal.pone.0148150)
Supplement: S3 Table — (XLSX) [file pone.0148150.s003.xlsx]

## Sheet: Sheet1
S3 Table. 50 SV loci chosen form Shouxing for validation by PCR and sequencing.
SV no.	SV	Type	Chromosome	Start position	End position	Size	Forward primer	Reverse primer
1	ba102	DEL	CM3.5_scaffold00001	1279247	1279480	200	CACCGATAACGATGCTATAAAGTG	GCTACCCGACGGAAGTGA
2	ba259	DEL	CM3.5_scaffold00001	5176546	5176788	185	AGATGGAAGGGCAAAT	CTGTAACGACCCAACTCT
3	ba462	DEL	CM3.5_scaffold00001	6104637	6104809	154	GAATAGTGATAAAGATGAGGGT	TTCTACAAGTTGGGAAAGTC
4	ba154	DEL	CM3.5_scaffold00001	1988485	1988934	108	TTTATGGTGCTTATCA	ATCCTTTTGTCTTGTG
5	ba2902	DEL	CM3.5_scaffold00004	8057155	8057341	237	CATGTACCACAGTCAACCC	AAGATGGACGAGGAAATAGG
6	ba4552	DEL	CM3.5_scaffold00007	2389244	2389379	145	GAGGGATGGTCATAGTCTCA	CGTCGGTTTCTTTGGATA
7	ba4788	DEL	CM3.5_scaffold00007	5743790	5743992	132	TCTCTTTGGATGGTGT	ATTGGATTGGTTTGTT
8	ba4762	DEL	CM3.5_scaffold00007	5464621	5464756	219	AGGCTAAGGGAAGGTT	GATTGTGTTCGGGTGA
9	pD9319	DEL	CM3.5_scaffold00009	3470528	3470765	236	TCAACTTCCCTTCCTCTG	GTCGTCGTTCTTCCATTT
10	ba6422	DEL	CM3.5_scaffold00010	3636040	3636232	158	ATCGGCGTTCAACTGACG	TGAATGAGCTATGAAGCACCAC
11	pD11353	DEL	CM3.5_scaffold00011	5714215	5714343	123	ATGGAAATTCATCAGACA	AGTTTTAGTGCAGCTCAG
12	ba7580	DEL	CM3.5_scaffold00012	3624340	3624503	207	GCTGAATTTAGTTAAGCT	CACATAAACACATCACAT
13	ba7507	DEL	CM3.5_scaffold00012	2876049	2876111	110	GACATAATACCCGCAT	AACTCCCTTTACCACC
14	ba7503	DEL	CM3.5_scaffold00012	2842430	2842495	132	ACATTTGTGTAGAGAA	GGACATAATAGTAGGA
15	ba7973	DEL	CM3.5_scaffold00013	644555	645061	103	TTGGGATCTTTATGGTGAA	GAATGTCGCTGGTTTGGA
16	ba9799	DEL	CM3.5_scaffold00016	4779531	4779629	148	TGAAGTAGCTGTGGGACA	ACTTGACAGAAATACCACCAT
17	ba10238	DEL	CM3.5_scaffold00017	4574487	4574634	117	TTGGTGGCATCTCCCTTA	GGCTGCGTGTTTCCTTAT
18	ba10647	DEL	CM3.5_scaffold00018	2603881	2604141	268	TCCCATGTCCAGCTTCTA	CCATTCAACGGAATAGTTT
19	ba10836	DEL	CM3.5_scaffold00018	4602618	4602840	270	ACATGGCGGCAGACTACG	ATTTACTAACTAAACAGTGGGATTGGAC
20	ba11386	DEL	CM3.5_scaffold00019	3722459	3722533	109	GCTGTCCCTTCCCTTTAC	GACACGTCCCGTATTCAA
21	ba11281	DEL	CM3.5_scaffold00019	2485561	2485806	235	CACCAGAGCCAAGAGTAAAA	ACCCGAAGGATGTGAGAA
22	ba12958	DEL	CM3.5_scaffold00022	4358492	4358699	234	TAAGGGATGTTTGGAGAA	AACTAGGGTTAGTAATGTAGG
23	pD18792	DEL	CM3.5_scaffold00022	2959016	2959165	147	GCATTTGCCATTGAAGTA	CCCGAAATCGAAATACCT
24	pD19376	DEL	CM3.5_scaffold00023	1986338	1986507	163	GCGTCTTCATCTTCCTCC	ATGCGTTTAGAATGGTTACTG
25	pD20212	DEL	CM3.5_scaffold00025	152713	152880	165	CAAAGCCAAGGGATTACA	ACTTCCTCGCTACTTACACTG
26	pDI121	IDEL	CM3.5_scaffold00025	272159	272278	118	TCTAAGGATGTCTAAGCACC	TTTCACAACAATGGGATG
27	ba15070	DEL	CM3.5_scaffold00026	3802951	3803134	151	ACTTTGAGTGGCTTCGTG	GTATTTGCTCCCGTTGTT
28	ba15727	DEL	CM3.5_scaffold00028	669796	670025	188	GTTTCATAGCCTTGGAGTG	AATTGACGAGCTTATTACGT
29	ba15671	DEL	CM3.5_scaffold00028	260837	260972	144	GCAAAGAGTGCGACAAGG	GGGAATGGGAACAGATGG
30	pDI132	IDEL	CM3.5_scaffold00029	1843436	1843573	136	CCAATACAGAAGGAGCAGA	ATCCAAGTCGGGACAAAG
31	pDI139	IDEL	CM3.5_scaffold00032	1574111	1574248	136	GTCATGCGGTTTGTCCTT	TGGTGTTGAGATTATGGCTAG
32	ba18754	DEL	CM3.5_scaffold00035	1932614	1932689	120	GGATAAGGCTGGATACCT	ACTCCCTAGTCAGACGAAT
33	ba21416	DEL	CM3.5_scaffold00041	2271164	2271278	113	TGAAACAAATGAATGGGTAG	AGGAAGACGGTGGGTGAT
34	ba23314	DEL	CM3.5_scaffold00045	2638705	2639039	270	AATTGTCGAAACCCACTAA	GCAGAAGCGACTGATGAA
35	ba23941	DEL	CM3.5_scaffold00047	2296189	2296246	124	TAGAAGCCGACAACAAAA	AGCGTAGCCCAAAGCATA
36	ba27395	DEL	CM3.5_scaffold00058	2158862	2158915	112	GCGTTCTACGGAACCACT	CTCGCTGTACCCTTACCTG
37	ba27602	DEL	CM3.5_scaffold00059	1813341	1813631	292	CCAAACAATAGCCAAATC	CGTGGAGTGAAGTAATCG
38	pD33961	DEL	CM3.5_scaffold00059	183005	183213	204	ACAACCAACCCAATAACC	AAAGACGAAAATGACCAA
39	pD34091	DEL	CM3.5_scaffold00059	980864	980976	108	AATGGGAAGAATGTGGAA	TTATTGACCCAAGATGACC
40	ba27956	DEL	CM3.5_scaffold00061	1086169	1086255	140	ATGCGTCTTGACATCAGACTTT	TATGACACCTTATTATCATTCGTTAG
41	ba30175	DEL	CM3.5_scaffold00070	557333	557620	210	GAACTACAAATTAAAGCTCCATCTC	TCGCCAATGATCGACAGC
42	pDI233	IDEL	CM3.5_scaffold00077	1360537	1360658	120	ACGGAGGTAAGCGACAAG	AAGCCGATGAAGAAGGAG
43	ba33376	INS	CM3.5_scaffold00084	121458	121460	218	CTCGGTTCGTCGTTTCGT	CGGTGGCTTGGACTTCAC
44	ba33986	DEL	CM3.5_scaffold00087	249694	249739	109	CCGCAGCAACTAAGTCATTC	CGCTATCCTGTTCGTGGTC
45	ba34900	DEL	CM3.5_scaffold00093	467520	467850	281	TTATGGGCCTGTGGGT	TGGACGAGTAATGGGACG
48	ba35485	DEL	CM3.5_scaffold00099	499852	499925	136	CTGGGCTATTGTCATTCTT	GAGGAGGAGGGAGTGTT
47	ba36596	DEL	CM3.5_scaffold00114	105960	106080	112	TTCACTCTTACCCTCCTCT	TTTTCCCACCTCACTCA
48	ba828	DEL	CM3.5_scaffold01595	2990076	2990289	269	GTCCGACTTGCAGAGG	TTGAGGGCATGTTTGG
49	ba715	DEL	CM3.5_scaffold01595	1274144	1274412	259	GCTGAGGGCTTGGATA	ATTGGGATTCGCATTT
50	ba1577	DEL	CM3.5_scaffold01596	6350857	6351039	151	CTTCTGTTCCCTTGCT	AAAACGGATGTGGTGT
