# Supplementary material for: Mapping the Flavor Contributing Traits on "Fengwei Melon" (Cucumis melo L.) Chromosomes Using Parent Resequencing and Super Bulked-Segregant Analysis
Source: PLoS One. 2016 Feb 3;11(2):e0148150. doi: 10.1371/journal.pone.0148150 (PMC4739687; doi:10.1371/journal.pone.0148150)
Supplement: S4 Table — (XLSX) [file pone.0148150.s004.xlsx]

## Sheet: Sheet1
S4 Table 50 SV loci chosen form Xinguowei for validation by PCR and sequencing.
SV no.	SV	Type	Chromosome	Start position	End position	Size	Forward	Reverse
1	ba405	DEL	CM3.5_scaffold00001	7456527	7456650	163	CTCTTATCACAATGTT	TGTTTTTGCTACTACT
2	ba861	DEL	CM3.5_scaffold00002	2513256	2513491	201	ATGGGGAACCACAAAC	GCTACACGGCTAAACG
3	ba1520	DEL	CM3.5_scaffold00003	5711403	5711474	107	TCATTCTGAAGGAGAT	GTGAAGGGAAGTAACT
4	ba2677	DEL	CM3.5_scaffold00005	5661884	5662116	146	AATTGAAGAAAGAAAC	AATAAAACGAAGATAC
5	pDI37	IDEL	CM3.5_scaffold00005	4171877	4172013	135	TCAGAACAAAGTGGGT	AAAGAGGTGGGGAAAT
6	pD8040	DEL	CM3.5_scaffold00006	6534324	6534518	190	ATCTTTTGCTTCTACG	TTTTCCATTACTGTGA
7	pD7306	DEL	CM3.5_scaffold00006	1737016	1737145	121	AACCTCCCTAAACAAA	CAGAACCGTCCAATAC
8	pD7507	DEL	CM3.5_scaffold00006	3002967	3003234	263	GTGATGCAAGAAAACG	ATGGAGGAGTGGAAAG
9	ba3649	DEL	CM3.5_scaffold00007	6950620	6950813	197	TTGTCACATTCATTGG	TTGGATAGGATTTCGT
10	ba3874	DEL	CM3.5_scaffold00008	2707886	2708015	103	AGTTTTCTATTTTTCA	TTATTGTTGTTTCATT
11	ba3964	DEL	CM3.5_scaffold00008	4428623	4428747	117	GGAACAAGAACGGAGT	CAAATGACCAAAATGC
12	ba3917	DEL	CM3.5_scaffold00008	3620413	3620566	169	CATCTTCTTCTCCTAT	CCTTTAATTTTTTATC
13	ba4054	DEL	CM3.5_scaffold00008	5976837	5976967	163	TCCAACTACCATTCTT	TTTATTGTTTTGTCCC
14	pDI72	IDEL	CM3.5_scaffold00011	3999394	3999505	110	AGGTTGAACTCTCTGT	GATGTCTTATTGGATG
15	ba5901	DEL	CM3.5_scaffold00012	5915867	5916181	249	ACTCGTGTACAAGCA	AACCACAAGGTCAGA
16	ba5899	DEL	CM3.5_scaffold00012	5907756	5908208	102	GCCGACAAACAGATG	GGAGGTAAACCCAAG
17	ba7098	DEL	CM3.5_scaffold00015	6466183	6466353	112	CCCTTCATCCATTTC	CTCGTGCCTCAACTT
18	ba7367	DEL	CM3.5_scaffold00016	4779524	4779625	142	GATGTGATTAGGAAA	AATAAGGATGAAAGT
19	ba7221	DEL	CM3.5_scaffold00016	1923636	1923868	236	AGCGTTGAGTCATAT	TCCCTTGTACAGTTT
20	ba7756	DEL	CM3.5_scaffold00017	5399545	5400274	100	TTGAAAATGGGAACT	GACTGTGGGCTTAGG
21	ba8605	DEL	CM3.5_scaffold00019	3785025	3785276	131	ATTCTGGGGTTTGTT	TCATCTTGCTTGTGG
22	ba9208	DEL	CM3.5_scaffold00021	600053	600282	283	ACAAAATAAAAGAAG	TGAAAAATCCACACA
23	ba9433	DEL	CM3.5_scaffold00021	4638869	4639035	134	CTGTGGCATCGGTTA	AAGGTGGGTTGTGGT
24	pDI127	IDEL	CM3.5_scaffold00022	2358396	2358654	257	CACCTCTCCAGCCGA	CCCGAAGGACACCCA
25	ba9989	DEL	CM3.5_scaffold00023	1074138	1074383	167	AGGTTTCCCTACTAA	GAATCTGCTTTCATT
26	ba10618	DEL	CM3.5_scaffold00024	3344709	3344865	166	CCCAGTTACTTTTAG	AGTTGCGTTTCTATT
27	ba10466	DEL	CM3.5_scaffold00024	1408309	1408475	163	TTGTCCATTTTTTTG	AAGTTTTGCTACCCT
28	ba11168	DEL	CM3.5_scaffold00026	470472	470684	140	ATAAAACATACACGG	GGACACTCACACACT
29	ba11373	DEL	CM3.5_scaffold00026	2445837	2445940	138	CTAAAACATACCAAA	ATCAAATTCAACATC
30	ba12237	DEL	CM3.5_scaffold00028	4523506	4523630	139	ATGTCAGTGCCTTGAT	CTCTTTTTCTCCTTCT
31	ba12268	DEL	CM3.5_scaffold00029	244328	244484	145	ATCTTTTCAATTCCA	CAAACTATTTACGGC
32	ba12368	DEL	CM3.5_scaffold00029	1567738	1567948	240	ACCTCTACTGAAGCA	CAAAAATCAATACCA
33	ba12401	DEL	CM3.5_scaffold00029	2267127	2267385	202	TATCAAAAGGGCAAA	TGGGTGGGAAAACAT
34	ba12645	DEL	CM3.5_scaffold00030	1871630	1871814	169	AGAGTCAACCGTCGC	CCCCCCTAAATCAAA
35	ba17550	DEL	CM3.5_scaffold00044	564716	564845	161	GACACCTAACCCCTT	ATAATTTTGCCGAGA
36	ba17605	DEL	CM3.5_scaffold00044	755763	755928	208	ACACTTCTACTCTCC	ATTATTGCTTTCTAT
37	ba18816	DEL	CM3.5_scaffold00047	2152699	2152805	155	CATTGGCATCCTCTT	GCCCAGTTTGTTCTT
38	ba19445	DEL	CM3.5_scaffold00048	2069330	2069538	116	GTGGAGTTGTTCTGA	TTTGGTGATTTCTTG
39	ba19769	DEL	CM3.5_scaffold00050	90569	90689	172	TTATCATTGGAAATT	GTAAAAAAGGGAGTC
40	ba20497	DEL	CM3.5_scaffold00053	1620791	1620987	131	AATTGCCCCTTTAAC	AACTTTCCTGCCTGA
41	ba21058	DEL	CM3.5_scaffold00055	2183513	2183746	214	AATGTATGGTGTATC	TTTATTTCTTTTGTC
42	ba21718	DEL	CM3.5_scaffold00058	1530138	1530281	224	GAAAAATAAGAAATA	ATAAACAGTAAACAA
43	pD37306	DEL	CM3.5_scaffold00058	246760	246886	124	CTTTTTTAGTAGCCT	AATGAGTTGTGGTCT
44	ba22310	DEL	CM3.5_scaffold00061	2040846	2041113	234	AAATAGAAACAACTC	ATTACGAACAACATC
45	ba22202	INS	CM3.5_scaffold00061	657683	657862	189	TATGGTGTCTTCTTC	TTTGATACCCTGTTC
48	pDI233	IDEL	CM3.5_scaffold00063	405160	405360	199	AATAGATTTTTGGTC	AGTTGTTTGTTGTCC
47	ba23065	DEL	CM3.5_scaffold00064	692374	692502	157	ATCTTAATTGTGGCA	TATGAGTAGGGGTCC
48	ba24868	DEL	CM3.5_scaffold00074	545555	545750	168	CACAGATAATCATAG	ATTTAGTCAACATAG
49	ba25287	DEL	CM3.5_scaffold00076	820742	820870	107	TAGTTGATGGGTTAT	GTCATTGTAGTTTGG
50	ba540	DEL	CM3.5_scaffold01595	1272619	1272919	212	CTCTTCTTACCACTG	TCATCTTGACTCTCG
