# Supplementary material for: Mapping the Flavor Contributing Traits on "Fengwei Melon" (Cucumis melo L.) Chromosomes Using Parent Resequencing and Super Bulked-Segregant Analysis
Source: PLoS One. 2016 Feb 3;11(2):e0148150. doi: 10.1371/journal.pone.0148150 (PMC4739687; doi:10.1371/journal.pone.0148150)
Supplement: S5 Table — (XLS) [file pone.0148150.s005.xls]

## Sheet: Sheet1
S5 Table. Statistics of variation genes of KEGG pathway between Shouxing and Xinguowei using Gene_Func_Anno_Pipline.pl program.
#pathway	pathway_id	Shouxing	Xinguowei
Glycolysis / Gluconeogenesis	ko00010	13	19
Citrate cycle (TCA cycle)	ko00020	4	8
Pentose phosphate pathway	ko00030	7	7
Pentose and glucuronate interconversions	ko00040	8	2
Fructose and mannose metabolism	ko00051	6	7
Galactose metabolism	ko00052	3	4
Ascorbate and aldarate metabolism	ko00053	9	1
Fatty acid biosynthesis	ko00061	4	4
Fatty acid metabolism	ko00071	4	5
Synthesis and degradation of ketone bodies	ko00072		1
Steroid biosynthesis	ko00100	4	1
Ubiquinone and other terpenoid-quinone biosynthesis	ko00130	2	4
Oxidative phosphorylation	ko00190	10	16
Photosynthesis	ko00195	5	4
Photosynthesis - antenna proteins	ko00196	1	2
Purine metabolism	ko00230	18	20
Pyrimidine metabolism	ko00240	17	13
Alanine, aspartate and glutamate metabolism	ko00250	5	11
Glycine, serine and threonine metabolism	ko00260	4	7
Cysteine and methionine metabolism	ko00270	8	16
Valine, leucine and isoleucine degradation	ko00280	4	5
Valine, leucine and isoleucine biosynthesis	ko00290		3
Lysine biosynthesis	ko00300	2	2
Lysine degradation	ko00310	2	1
Arginine and proline metabolism	ko00330	7	14
Histidine metabolism	ko00340	4	1
Tyrosine metabolism	ko00350	3	5
Phenylalanine metabolism	ko00360	7	15
Tryptophan metabolism	ko00380	3	2
Phenylalanine, tyrosine and tryptophan biosynthesis	ko00400	6	7
beta-Alanine metabolism	ko00410	4	8
Taurine and hypotaurine metabolism	ko00430	1	1
Selenocompound metabolism	ko00450	3	5
Cyanoamino acid metabolism	ko00460	3	3
Glutathione metabolism	ko00480	9	9
Starch and sucrose metabolism	ko00500	9	12
N-Glycan biosynthesis	ko00510	6	5
Other glycan degradation	ko00511		2
Other types of O-glycan biosynthesis	ko00514		1
Amino sugar and nucleotide sugar metabolism	ko00520	6	8
Glycosaminoglycan degradation	ko00531		3
Glycerolipid metabolism	ko00561	3	6
Inositol phosphate metabolism	ko00562	7	4
Glycosylphosphatidylinositol(GPI)-anchor biosynthesis	ko00563	2	2
Glycerophospholipid metabolism	ko00564	4	9
Ether lipid metabolism	ko00565	1	1
Arachidonic acid metabolism	ko00590	3	2
alpha-Linolenic acid metabolism	ko00592	1	1
Sphingolipid metabolism	ko00600	2	3
Glycosphingolipid biosynthesis - globo series	ko00603		2
Glycosphingolipid biosynthesis - ganglio series	ko00604		1
Pyruvate metabolism	ko00620	10	7
Glyoxylate and dicarboxylate metabolism	ko00630	4	2
Propanoate metabolism	ko00640	7	4
Butanoate metabolism	ko00650		3
One carbon pool by folate	ko00670	3	3
Carbon fixation in photosynthetic organisms	ko00710	12	7
Thiamine metabolism	ko00730	1	1
Riboflavin metabolism	ko00740	3	1
Vitamin B6 metabolism	ko00750		1
Nicotinate and nicotinamide metabolism	ko00760		5
Pantothenate and CoA biosynthesis	ko00770	3	2
Biotin metabolism	ko00780	1	1
Lipoic acid metabolism	ko00785
Folate biosynthesis	ko00790		3
Porphyrin and chlorophyll metabolism	ko00860	6	6
Terpenoid backbone biosynthesis	ko00900	4	3
Limonene and pinene degradation	ko00903	2	1
Diterpenoid biosynthesis	ko00904	3
Brassinosteroid biosynthesis	ko00905	1
Carotenoid biosynthesis	ko00906	5	3
Zeatin biosynthesis	ko00908	3	3
Nitrogen metabolism	ko00910	4	11
Sulfur metabolism	ko00920	5	4
Phenylpropanoid biosynthesis	ko00940	7	16
Flavonoid biosynthesis	ko00941	2	2
Stilbenoid, diarylheptanoid and gingerol biosynthesis	ko00945	1	1
Isoquinoline alkaloid biosynthesis	ko00950	2	1
Tropane, piperidine and pyridine alkaloid biosynthesis	ko00960	2	1
Aminoacyl-tRNA biosynthesis	ko00970	1	5
Biosynthesis of unsaturated fatty acids	ko01040	4	7
ABC transporters	ko02010	1	2
Ribosome biogenesis in eukaryotes	ko03008	8	9
Ribosome	ko03010	28	38
RNA transport	ko03013	13	25
mRNA surveillance pathway	ko03015	5	15
RNA degradation	ko03018	4	14
RNA polymerase	ko03020	9	7
Basal transcription factors	ko03022	5	4
DNA replication	ko03030	4	11
Spliceosome	ko03040	18	25
Proteasome	ko03050	4	9
Protein export	ko03060	6	5
Base excision repair	ko03410	5	5
Nucleotide excision repair	ko03420	4	12
Mismatch repair	ko03430	4	8
Homologous recombination	ko03440	3	9
Non-homologous end-joining	ko03450	1	1
Phosphatidylinositol signaling system	ko04070	7	6
Plant hormone signal transduction	ko04075	33	22
Ubiquitin mediated proteolysis	ko04120	12	8
Sulfur relay system	ko04122	2	1
SNARE interactions in vesicular transport	ko04130	2	3
Regulation of autophagy	ko04140	2	4
Protein processing in endoplasmic reticulum	ko04141	12	22
Endocytosis	ko04144	10	7
Phagosome	ko04145	12	11
Peroxisome	ko04146	5	12
Plant-pathogen interaction	ko04626	17	14
Natural killer cell mediated cytotoxicity	ko04650	6	2
Circadian rhythm - mammal	ko04710	1	3
Circadian rhythm - plant	ko04712	2	2
Systemic lupus erythematosus	ko05322		1
