# Supplementary material for: Mapping the Flavor Contributing Traits on "Fengwei Melon" (Cucumis melo L.) Chromosomes Using Parent Resequencing and Super Bulked-Segregant Analysis
Source: PLoS One. 2016 Feb 3;11(2):e0148150. doi: 10.1371/journal.pone.0148150 (PMC4739687; doi:10.1371/journal.pone.0148150)
Supplement: S6 Table — (XLS) [file pone.0148150.s006.xls]

## Sheet: Sheet1
S6 Table. Variation gene in flavor, aroma, and vitamins between Shouxing and Xinguowei using Gene_Func_Anno_Pipline.pl program
Shouxing	Xinguowei
Starch and sucrose metabolism
Glucose-1-phosphate adenylyltransferase large subunit (MELO3C003812)	Fructokinase-1 (MELO3C005395)
UDP-glucuronate 4-epimerase 3 (MELO3C006198)	UDP-glucuronate 4-epimerase 6 (MELO3C020428)
galacturonosyltransferase 11 ( MELO3C017247)	Sucrose synthase (MELO3C015552)
Sucrose synthase 2 (MELO3C017942)	Sucrose synthase 2 (MELO3C025101)
alpha-trehalose-phosphate synthase (MELO3C018715	Beta-glucosidase 40 (MELO3C011430)
UTP--glucose-1-phosphate uridylyltransferase (MELO3C020244 )	pectinesterase 53 (MELO3C015419)
Pectinesterase 31 (MELO3C022008 )	Pectinesterase 2 (MELO3C006208)
Glucose-1-phosphate adenylyltransferase large subunit 1 (MELO3C023310)	alpha-trehalose-phosphate synthase (MELO3C017104, MELO3C007197)
Beta-fructofuranosidase (MELO3C024383)	Alpha-glucosidase (MELO3C021782)
	Phosphoglucomutase (MELO3C005396)
	1,4-alpha-glucan-branching enzyme (MELO3C026536)
	neutral invertase (MELO3C024083, MELO3C004170)
Galactose metabolism
6-phosphofructokinase3 (MELO3C013009)	Phosphoglucomutase (MELO3C005396)
UTP--glucose-1-phosphate uridylyltransferase (MELO3C020244)	6-phosphofructokinase (MELO3C007994)
Beta-fructofuranosidase (MELO3C024383)	Alpha-galactosidase/alpha-n-acetylgalactosaminidas (MELO3C020139)
	Alpha-glucosidase (MELO3C021782)
Citrate cycle (TCA cycle)
Malate dehydrogenas (MELO3C005968)	Pyruvate dehydrogenas (MELO3C002746)
Isocitrate dehydrogenase (MELO3C013505)	Aconitate hydratase (MELO3C007942)
Malate dehydrogenase (MELO3C016050)	Isocitrate dehydrogenase (MELO3C007968)
Isocitrate dehydrogenase (MELO3C025076)	Succinate dehydrogenase (MELO3C014824, MELO3C017586)
	Phosphoenolpyruvate carboxykinase (MELO3C018994)
	Succinyl-CoA ligase (MELO3C022382)
	2-oxoglutarate dehydrogenase (MELO3C025454)
Nicotinate and nicotinamide metabolism
	Nudix hydrolase 19 (MELO3C004525, MELO3C026643)
	Nicotinamide mononucleotide adenylyltransferase 3 (MELO3C014119)
	Nicotinate phosphoribosyltransferase (MELO3C020858)
	L-aspartate oxidase (MELO3C021545)
Folate biosynthesis
	Folylpolyglutamate synthase (MELO3C021530, MELO3C026934)
	Bifunctional dihydrofolate reductase-thymidylate synthase (MELO3C023314)
Vitamin B6 metabolism
	Threonine synthase
