# Supplementary material for: Mapping the Flavor Contributing Traits on "Fengwei Melon" (Cucumis melo L.) Chromosomes Using Parent Resequencing and Super Bulked-Segregant Analysis
Source: PLoS One. 2016 Feb 3;11(2):e0148150. doi: 10.1371/journal.pone.0148150 (PMC4739687; doi:10.1371/journal.pone.0148150)
Supplement: S7 Table — (XLS) [file pone.0148150.s007.xls]

## Sheet: diffMarker_2_gene
S7 Table. Genes of mapping on parental chromosomes related with sweet and sour trait.
>SLAF3367	CM3.5_scaffold00001,5372277,5372664,-
>SLAF3370	CM3.5_scaffold00001,5399690,5400050,+
>SLAF6320	CM3.5_scaffold00004,5312604,5312957,+
>SLAF6321	CM3.5_scaffold00004,5317902,5318249,+
>SLAF8215	MELO3C011944T1
>SLAF8216	CM3.5_scaffold00006,874080,874404,+
>SLAF18729	CM3.5_scaffold00016,1793760,1794119,-
>SLAF18745	CM3.5_scaffold00016,1899427,1899772,+
MELO3C011944T1	1899138-1901813
>SLAF18775	CM3.5_scaffold00016,2125487,2125833,-
>SLAF24883	CM3.5_scaffold00023,2740601,2740983,+
>SLAF24901	CM3.5_scaffold00023,2843988,2844344,-
>SLAF38671	CM3.5_scaffold00045,1181792,1182132,+
>SLAF38677	CM3.5_scaffold00045,1194519,1194878,-
>SLAF4675	CM3.5_scaffold00003,2631348,2631703,+
>SLAF4679	CM3.5_scaffold00003,2651942,2652334,-
>SLAF4736	CM3.5_scaffold00003,3188854,3189207,+
>SLAF4745	CM3.5_scaffold00003,3254985,3255334,+
>SLAF6659	CM3.5_scaffold00004,7621532,7621874,+
>SLAF6693	CM3.5_scaffold00004,7863288,7863645,+
>SLAF12456	CM3.5_scaffold00009,7143540,7143919,-
>SLAF12467	CM3.5_scaffold00009,7242117,7242457,-
>SLAF14408	CM3.5_scaffold00011,4255474,4255847,-
>SLAF14409	CM3.5_scaffold00011,4266472,4266823,-
MELO3C009704T1	4266536-4291635
MELO3C009705T1	4266568-4266777
>SLAF14440	CM3.5_scaffold00011,4503498,4503855,-
>SLAF20908	CM3.5_scaffold00018,3724657,3725035,-
>SLAF20910	CM3.5_scaffold00018,3749339,3749707,+
>SLAF20972	CM3.5_scaffold00018,4157935,4158291,+
>SLAF20979	CM3.5_scaffold00018,4182637,4182967,-
>SLAF21206	CM3.5_scaffold00018,5769337,5769711,+
>SLAF21215	CM3.5_scaffold00018,5844036,5844423,+
>SLAF21222	CM3.5_scaffold00018,5874610,5874974,-
>SLAF21231	CM3.5_scaffold00018,5946300,5946635,-
>SLAF25822	CM3.5_scaffold00024,2947427,2947810,-
>SLAF25825	CM3.5_scaffold00024,2953721,2954064,-
>SLAF31553	CM3.5_scaffold00032,4022994,4023353,-
>SLAF31554	CM3.5_scaffold00032,4024533,4024892,-
>SLAF36320	CM3.5_scaffold00040,2861901,2862286,+
>SLAF36334	CM3.5_scaffold00040,2986981,2987320,+
MELO3C020002T1	2986302-2987086
>SLAF42241	CM3.5_scaffold00054,362907,363248,-
>SLAF42254	CM3.5_scaffold00054,437624,437993,-
>SLAF42301	CM3.5_scaffold00054,833970,834334,+
>SLAF42321	CM3.5_scaffold00054,985785,986116,-
MELO3C022688T1	985863-986661
>SLAF42384	CM3.5_scaffold00054,1441937,1442265,+
>SLAF42394	CM3.5_scaffold00054,1478690,1479022,+
>SLAF42476	CM3.5_scaffold00054,1920746,1921119,-
>SLAF42498	CM3.5_scaffold00054,2122832,2123197,-
>SLAF42509	CM3.5_scaffold00054,2239181,2239549,+
MELO3C022756T1	2225753-2239792
>SLAF42523	CM3.5_scaffold00054,2287180,2287556,+
>SLAF42526	CM3.5_scaffold00054,2311807,2312151,+
>SLAF42926	CM3.5_scaffold00055,2323112,2323504,-
>SLAF42936	CM3.5_scaffold00055,2396461,2396802,+
>SLAF50072	CM3.5_scaffold00083,196861,197189,-
MELO3C025794T1	196788-200201
>SLAF50085	CM3.5_scaffold00083,260566,260938,+
>SLAF50944	CM3.5_scaffold00088,141691,142065,+
>SLAF50974	CM3.5_scaffold00088,252561,252904,+
>SLAF51212	CM3.5_scaffold00089,595278,595632,-
MELO3C026251T1	595039-596189
>SLAF51247	CM3.5_scaffold00089,865743,866105,+
>SLAF52032	CM3.5_scaffold00095,491038,491416,+
>SLAF52035	CM3.5_scaffold00095,494862,495228,+
>SLAF53315	CM3.5_scaffold00114,53528,53869,+
>SLAF53325	CM3.5_scaffold00114,118676,119045,+
MELO3C026894T2	111382-119621
